# Supplementary material for: Advancing inclusion in sports for students with disability: A mixed-methods study on awareness and perspectives toward adaptive sports
Source: PLoS One. 2026 May 20;21(5):e0349033. doi: 10.1371/journal.pone.0349033 (PMC13189293; doi:10.1371/journal.pone.0349033)
Supplement: S6 Dataset — (XLS) [file pone.0349033.s006.xls]

## Sheet: Dataset
Nation	education	job	yearatuniversity	areyoudisable	typeofdisability	KTF1	KTF2	KTF3	KTF4	KTF5	KTF6	K1	K2	K3	K4	K5	K6	K7	K8	K9	K10	awarenessscore	AP1LIKERT	AP2LIKERT	AP3LIKERT	AP4LIKERT	AP5LIKERT	AP6LIKERT	AP7LIKERT	AP8LIKERT	AP9LIKERT	AP10LIKERT	SR1	SR2	SR3	SR4	SR5	SR6
2	5	1	2	1	3	0	1	1	0	0	1	0	0	0	1	0	1	0	1	0	1	3	1	3	1	1	3	4	2	4	3	3	3	3	3	2	3	3
1	2	1	1	1	1	0	1	1	0	0	1	1	0	1	1	0	0	0	1	1	1	5	1	1	1	1	1	1	1	1	1	1	1	1	1	1	3	1
1	2	1	1	1	1	0	1	1	0	0	1	1	0	1	1	0	0	0	1	1	1	5	1	1	1	1	1	1	1	1	1	1	1	1	1	1	3	1
2	5	1	2	1	3	0	1	1	0	0	1	0	0	0	1	0	1	0	1	0	1	3	1	3	1	1	3	4	2	4	3	3	3	3	3	2	3	3
1	1	2	1	0		0	1	1	0	1	1	0	0	0	0	0	0	0	0	0	0	0	4	4	4	4	4	4	4	4	4	4	2	2	2	2	2	2
2	1	1	2	1	1	0	1	1	0	0	1	0	0	1	1	0	0	1	1	1	1	3	1	2	2	1	1	1	1	1	1	2	1	1	1	2	1	1
2	2	3	3	0		0	1	1	0	0	1	0	0	0	0	0	0	0	0	0	0	0	4	4	4	4	4	4	4	4	4	4	2	2	2	2	2	2
1	1	2	1	0		1	1	1	0	1	1	1	0	1	1	0	1	0	1	1	1	5	1	1	1	1	3	3	3	3	3	3	3	3	3	3	3	3
1	4	2	4	0		0	1	1	0	0	1	1	1	1	1	0	0	1	1	1	0	5	2	2	2	2	2	2	4	2	2	2	3	3	3	3	3	3
2	1	1	2	1	1	1	1	1	0	0	1	1	0	0	1	0	1	0	1	1	1	5	1	1	1	1	1	1	1	2	2	2	1	1	1	1	3	1
2	2	3	4	1	1	0	1	1	0	1	1	0	0	0	0	0	0	0	0	0	0	0	4	4	4	4	4	4	4	4	4	4	2	2	2	2	2	2
2	1	1	2	1	1	1	0	0	0	0	0	0	0	0	0	0	0	0	0	0	0	0	4	4	4	4	4	4	4	4	4	4	2	2	2	2	2	2
2	3	3	4	0		1	1	1	0	1	1	0	0	0	0	0	0	0	0	0	0	0	4	4	4	4	4	4	4	4	4	4	2	2	2	2	2	2
1	2	1	1	1	1	0	1	1	0	0	1	1	0	1	1	0	0	0	1	1	1	5	1	1	1	1	1	1	1	1	1	1	1	1	1	1	3	1
1	4	2	4	0		0	1	1	0	0	1	1	1	1	1	0	1	0	1	1	0	0	2	1	2	1	3	4	4	5	3	4	2	1	3	1	3	3
2	2	1	3	0		0	1	1	1	1	1	0	1	1	1	0	0	1	1	1	1	0	1	1	1	1	5	4	4	4	4	4	3	3	3	3	2	3
2	4	2	3	0		1	0	0	0	0	0	0	0	0	0	0	0	0	0	0	0	0	4	4	4	4	4	4	4	4	4	4	2	2	2	2	2	2
2	4	2	4	0		1	1	1	0	1	1	1	0	0	1	0	1	1	1	1	1	2	1	1	1	1	3	2	2	3	2	3	3	1	1	1	3	3
2	1	1	2	0		1	0	0	0	0	0	0	0	0	0	0	0	0	0	0	0	0	4	4	4	4	4	4	4	4	4	4	2	2	2	2	2	2
1	4	2	4	0		0	1	1	1	1	1	1	0	1	1	0	1	1	1	0	1	0	2	2	2	2	2	4	3	4	4	4	2	3	1	3	2	2
2	2	1	3	0		0	1	1	1	0	1	1	0	1	1	0	0	0	0	0	0	0	1	1	1	1	3	3	3	3	3	3	3	3	3	3	3	3
1	2	1	1	1	1	0	1	1	0	0	1	1	0	1	1	0	0	0	1	1	1	5	1	1	1	1	1	1	1	1	1	1	1	1	1	1	3	1
1	4	2	4	0		1	1	1	0	0	1	1	0	0	1	1	1	1	1	0	1	0	3	3	3	3	3	3	3	3	3	3	3	1	3	3	3	2
1	4	2	4	0		0	1	1	1	1	1	1	0	1	0	1	0	1	1	1	1	0	2	2	1	1	3	3	3	2	3	3	3	3	3	3	2	3
1	3	1	4	0		1	1	1	1	0	1	0	0	1	1	0	1	0	1	1	1	2	2	1	1	1	3	2	2	3	4	5	1	1	1	1	2	3
1	3	2	4	0		1	0	0	0	0	0	0	0	0	0	0	0	0	0	0	0	0	4	4	4	4	4	4	4	4	4	4	2	2	2	2	2	2
1	3	3	3	1	1	1	1	1	0	0	1	1	0	1	1	0	1	1	1	1	1	2	1	1	1	1	4	3	4	4	3	4	3	2	2	3	2	3
1	4	2	4	0		0	1	1	0	1	1	1	0	1	1	1	0	1	1	1	1	0	2	2	2	2	2	2	2	3	3	3	2	2	2	2	2	2
1	4	2	4	0		1	0	0	0	0	0	0	0	0	0	0	0	0	0	0	0	0	4	4	4	4	4	4	4	4	4	4	2	2	2	2	2	2
1	4	2	3	0		1	0	1	0	0	0	0	0	0	1	0	1	1	1	1	1	0	1	1	2	1	1	3	3	1	2	2	1	1	1	1	1	1
1	2	1	1	1	1	0	1	1	0	0	1	1	0	1	1	0	0	0	1	1	1	5	1	1	1	1	1	1	1	1	1	1	1	1	1	1	3	1
1	2	1	1	1	1	0	1	1	0	0	1	1	0	1	1	0	0	0	1	1	1	5	1	1	1	1	1	1	1	1	1	1	1	1	1	1	3	1
2	2	2	4	0		0	1	1	0	1	1	0	0	0	0	0	0	0	0	0	0	0	4	4	4	4	4	4	4	4	4	4	2	2	2	2	2	2
2	2	2	4	0		0	1	1	1	0	1	1	0	0	0	0	1	1	1	1	1	4	2	2	2	1	2	2	2	2	3	3	1	1	1	1	3	3
2	1	1	2	1	1	1	0	0	0	0	0	0	0	0	0	0	0	0	0	0	0	0	4	4	4	4	4	4	4	4	4	4	2	2	2	2	2	2
1	4	2	4	0		0	1	1	1	0	1	0	0	0	1	0	1	1	1	0	1	0	4	2	1	1	4	3	3	4	4	4	3	3	3	3	3	3
1	3	1	4	0		1	0	0	0	0	0	0	0	0	0	0	0	0	0	0	0	0	4	4	4	4	4	4	4	4	4	4	2	2	2	2	2	2
1	4	2	1	0		0	1	0	0	1	0	1	0	0	0	0	0	0	0	1	1	2	2	3	5	5	5	5	1	4	5	1	1	1	1	1	2	3
1	4	3	2	0		1	1	1	0	1	1	1	0	0	0	0	0	0	0	0	0	0	3	3	3	3	3	3	3	3	3	3	3	3	3	3	3	3
1	2	1	1	1	1	0	1	1	0	0	1	1	0	1	1	0	0	0	1	1	1	5	1	1	1	1	1	1	1	1	1	1	1	1	1	1	3	1
2	2	3	4	0		1	1	1	1	1	1	0	0	1	1	0	1	1	0	0	1	1	2	2	1	1	3	3	3	3	3	3	3	3	3	1	3	3
2	2	3	4	0		0	1	1	0	1	1	1	0	1	1	0	1	1	1	1	1	0	2	3	1	1	3	3	3	4	3	3	2	2	3	3	3	3
2	2	3	4	0		0	1	1	1	0	1	1	1	0	1	0	1	1	1	1	1	0	1	2	1	2	2	3	3	3	3	3	2	3	3	3	3	3
1	2	1	1	1	1	0	1	1	0	0	1	1	0	1	1	0	0	0	1	1	1	5	1	1	1	1	1	1	1	1	1	1	1	1	1	1	3	1
2	2	3	4	0		0	1	1	1	0	1	1	1	0	0	0	1	1	0	0	0	0	3	3	3	3	3	3	3	3	3	3	2	2	2	2	2	2
1	2	1	1	1	1	0	1	1	0	0	1	1	0	1	1	0	0	0	1	1	1	5	1	1	1	1	1	1	1	1	1	1	1	1	1	1	3	1
2	2	3	4	0		0	1	1	1	1	1	1	0	0	1	0	0	1	1	0	1	0	2	2	2	2	2	3	3	3	2	3	3	3	1	1	3	3
2	4	2	4	0		1	0	0	1	0	1	1	0	0	1	0	0	1	1	0	1	0	3	3	3	3	3	3	3	3	3	3	3	3	3	3	3	3
1	2	1	1	1	1	0	1	1	0	0	1	1	0	1	1	0	0	0	1	1	1	5	1	1	1	1	1	1	1	1	1	1	1	1	1	1	3	1
2	4	2	4	0		0	1	1	0	0	1	0	0	1	1	0	1	1	0	1	1	0	1	1	1	1	3	3	2	4	3	3	3	3	1	3	3	3
2	4	2	4	0		1	0	0	0	0	0	0	0	0	0	0	0	0	0	0	0	0	4	4	4	4	4	4	4	4	4	4	2	2	2	2	2	2
2	4	2	4	0		0	1	1	0	1	1	1	1	1	1	0	0	1	1	1	1	1	1	1	1	1	3	3	4	5	4	5	2	2	2	2	2	2
2	4	2	4	0		0	1	1	1	1	0	0	0	0	0	0	0	0	0	0	0	0	4	4	4	4	4	4	4	4	4	4	2	2	2	2	2	2
2	2	3	2	0		1	0	1	1	0	1	0	0	1	0	0	0	0	0	0	0	0	4	4	4	4	4	4	4	4	4	4	2	2	2	2	2	2
2	1	1	1	1	3	0	1	1	0	0	0	1	1	1	0	0	0	0	1	1	0	5	2	2	1	2	1	1	1	3	2	2	1	1	1	1	1	1
1	3	3	3	0		0	1	1	0	0	0	0	0	0	0	0	0	0	0	0	0	0	4	4	4	4	4	4	4	4	4	4	2	2	2	2	2	2
1	2	1	1	1	1	0	1	1	0	0	1	1	0	1	1	0	0	0	1	1	1	5	1	1	1	1	1	1	1	1	1	1	1	1	1	1	3	1
2	1	1	1	1	3	0	1	1	0	0	0	1	1	1	0	0	0	0	1	1	0	5	2	2	1	2	1	1	1	3	2	2	1	1	1	1	1	1
2	2	0	4	1	3	1	0	0	0	0	0	0	0	0	0	0	0	0	0	0	0	0	4	4	4	4	4	4	4	4	4	4	2	2	2	2	2	2
2	2	1	3	0		1	1	1	0	1	1	0	1	1	1	0	0	1	1	1	1	1	1	1	2	1	3	4	3	3	5	5	3	3	1	1	3	3
2	1	2	3	1	3	0	1	1	1	0	0	1	1	1	1	0	0	0	0	0	0	0	4	4	4	4	4	4	4	4	4	4	2	2	2	2	2	2
1	2	1	1	1	1	0	1	1	0	0	1	1	0	1	1	0	0	0	1	1	1	5	1	1	1	1	1	1	1	1	1	1	1	1	1	1	3	1
2	2	2	4	0		1	0	0	0	0	0	0	0	0	0	0	0	0	0	0	0	0	4	4	4	4	4	4	4	4	4	4	2	2	2	2	2	2
1	2	1	1	1	1	0	1	1	0	0	1	1	0	1	1	0	0	0	1	1	1	5	1	1	1	1	1	1	1	1	1	1	1	1	1	1	3	1
2	1	1	2	1	1	0	1	1	0	0	1	0	0	1	1	1	0	0	1	1	1	0	2	2	2	2	2	2	2	2	2	2	1	1	1	1	1	1
2	2	1	1	0		0	1	1	0	0	1	1	0	1	1	0	0	0	0	0	1	0	2	1	1	1	2	3	2	3	1	1	3	1	3	1	3	3
2	1	0	2	1	1	0	1	1	0	0	1	0	0	1	1	1	0	0	1	1	1	0	2	2	2	2	2	2	2	2	2	2	1	1	1	1	1	1
2	2	2	3	0		0	1	1	0	1	1	1	0	1	1	1	1	1	1	1	1	0	1	1	1	1	3	2	5	5	5	5	2	2	2	3	3	3
2	2	1	4	1	2	1	1	1	1	0	1	1	1	1	1	0	1	1	1	1	1	5	1	2	1	1	1	3	3	3	3	3	1	3	1	3	2	2
1	4	2	4	1	2	1	1	1	0	0	1	1	1	1	1	0	1	1	0	1	1	3	1	1	1	1	2	2	1	1	2	2	1	1	2	1	1	3
2	2	3	4	0		0	1	1	0	0	1	0	0	0	0	0	0	0	0	0	0	0	4	4	4	4	4	4	4	4	4	4	2	2	2	2	2	2
2	3	1	2	0		0	1	1	0	0	1	1	0	1	0	0	0	0	0	0	0	6	2	2	2	2	2	2	2	2	2	2	2	2	2	2	2	2
2	2	1	3	0		0	1	1	0	0	1	0	1	1	1	0	0	1	0	1	1	0	2	3	2	2	2	4	4	4	4	4	3	3	3	3	3	3
2	2	1	3	0		1	0	0	0	0	0	0	0	0	0	0	0	0	0	0	0	0	4	4	4	4	4	4	4	4	4	4	2	2	2	2	2	2
1	2	1	2	0		0	0	1	1	0	1	1	0	0	1	1	1	0	1	0	0	6	1	1	2	2	2	1	1	1	1	1	2	1	1	3	3	1
2	1	1	1	0		0	1	1	0	0	0	0	0	0	0	0	0	0	0	0	0	0	4	4	4	4	4	4	4	4	4	4	2	2	2	2	2	2
2	2	1	2	0		1	1	1	0	1	0	1	0	1	1	0	0	0	1	0	0	0	2	3	2	2	3	2	3	3	3	3	3	3	3	3	3	3
1	1	1	2	0		0	1	1	1	0	1	1	1	1	1	0	1	0	1	1	1	1	1	1	1	1	2	2	4	1	1	1	3	3	1	2	1	1
1	2	1	2	0		1	1	1	0	0	1	1	1	0	1	0	0	0	1	0	1	0	1	5	1	1	4	5	5	5	5	4	2	2	2	2	2	3
2	2	1	4	1	2	1	1	1	1	0	1	1	1	1	1	0	1	1	1	1	1	5	1	2	1	1	1	3	3	3	3	3	1	3	1	3	2	2
1	3	3	3	0		0	1	1	0	1	1	1	0	1	1	0	1	1	1	1	1	1	1	1	1	1	1	1	1	1	1	1	1	1	1	1	1	1
2	2	1	3	0		1	1	1	0	0	1	1	0	1	1	0	1	1	1	1	1	0	1	1	1	1	4	4	4	4	3	5	3	3	2	2	2	3
2	1	1	1	0		0	1	1	0	0	0	1	1	0	1	0	0	1	1	0	1	0	1	1	1	1	1	1	1	1	1	1	3	3	3	3	3	3
2	2	1	3	0		0	1	1	0	0	1	0	0	0	0	0	0	0	0	0	0	0	4	4	4	4	4	4	4	4	4	4	2	2	2	2	2	2
2	1	1	1	0		0	1	1	0	0	1	1	0	1	0	0	1	0	1	1	1	1	1	3	1	1	1	1	2	3	3	3	3	3	3	3	3	3
2	1	1	1	0		1	1	1	0	1	1	1	0	1	1	0	0	0	1	1	1	2	1	2	1	1	3	3	3	3	2	2	1	1	3	3	3	1
1	2	1	2	0		0	1	1	0	0	1	0	1	1	1	1	0	1	0	1	0	1	1	4	1	3	3	4	3	1	4	1	3	2	3	2	2	3
2	1	1	1	0		0	1	1	0	0	1	1	0	1	1	0	1	0	1	0	1	2	4	1	1	1	4	1	4	4	4	1	2	2	2	1	2	3
2	1	1	2	1	1	1	0	0	0	0	0	0	0	0	0	0	0	0	0	0	0	0	4	4	4	4	4	4	4	4	4	4	2	2	2	2	2	2
2	1	1	2	1	1	1	0	0	0	0	0	0	0	0	0	0	0	0	0	0	0	0	4	4	4	4	4	4	4	4	4	4	2	2	2	2	2	2
2	1	1	2	0		0	1	1	1	0	1	1	1	0	1	0	0	1	1	1	1	0	1	2	1	1	2	3	3	3	3	3	3	3	1	1	2	3
2	1	1	1	0		1	1	1	0	1	1	0	0	1	1	0	0	0	1	1	1	1	1	1	1	1	1	1	1	1	1	1	1	1	1	1	1	1
2	2	1	2	0		1	0	0	0	0	0	0	0	0	0	0	0	0	0	0	0	0	4	4	4	4	4	4	4	4	4	4	2	2	2	2	2	2
1	1	1	1	0		0	1	1	1	0	1	1	1	1	1	1	1	1	1	1	0	0	4	4	4	4	4	4	4	4	4	4	2	2	2	2	2	2
2	1	1	2	1	1	1	0	0	0	0	0	0	0	0	0	0	0	0	0	0	0	0	4	4	4	4	4	4	4	4	4	4	2	2	2	2	2	2
2	1	1	1	0		0	1	1	1	0	1	0	0	0	0	0	0	0	0	0	0	0	1	1	1	1	1	1	1	1	1	1	2	2	2	2	2	2
1	2	3	3	0		1	1	0	0	1	1	1	0	1	1	0	0	0	0	1	1	0	2	2	2	2	2	3	3	4	4	4	3	3	3	3	3	3
1	2	1	1	0		0	1	1	0	1	1	0	1	1	1	0	0	0	1	0	1	0	1	3	1	1	3	3	3	3	3	3	3	3	3	3	3	3
2	2	1	4	0		0	1	1	1	1	1	1	0	1	1	0	0	0	1	1	1	0	2	2	1	1	2	3	3	3	3	3	3	3	3	3	3	3
1	2	1	4	0		0	1	0	0	1	1	0	1	1	1	0	1	1	1	0	1	0	1	1	1	1	5	5	5	5	5	5	2	2	2	2	2	2
2	2	1	1	0		0	1	1	0	1	1	1	1	1	1	1	0	1	1	1	1	3	3	1	1	1	1	1	1	3	1	1	1	1	1	1	1	1
1	2	1	1	0		1	1	1	0	0	1	0	0	1	1	0	1	0	0	1	1	0	1	1	1	1	4	3	3	4	3	3	2	3	2	2	2	2
2	2	3	4	0		1	0	0	0	0	0	0	0	0	0	0	0	0	0	0	0	0	4	4	4	4	4	4	4	4	4	4	2	2	2	2	2	2
2	4	2	4	0		0	1	1	0	1	1	1	0	1	1	0	1	1	1	1	1	1	1	1	1	1	3	3	3	4	3	3	3	3	3	2	3	3
2	2	2	3	0		0	1	1	0	1	1	0	0	1	1	0	1	1	0	0	0	0	1	1	2	2	3	3	3	3	3	3	3	3	3	3	3	3
2	2	1	3	1	1	0	1	1	0	1	1	0	0	1	1	0	0	1	1	1	1	2	1	1	1	1	1	1	1	3	2	1	3	1	1	1	1	1
2	2	0	2	0		1	0	0	1	0	1	0	0	0	0	0	0	1	1	0	1	2	2	2	2	2	2	2	2	2	2	2	1	1	1	1	1	1
2	2	1	2	0		0	0	1	0	0	1	0	0	0	1	1	1	1	1	1	1	4	3	2	1	1	1	2	2	2	3	3	2	2	2	2	2	2
2	2	1	3	0		0	1	1	0	0	1	1	1	0	1	0	1	1	1	0	0	1	2	2	2	1	1	2	2	1	1	1	3	3	1	3	3	3
1	1	1	1	0		0	1	1	0	0	1	1	1	1	1	0	1	1	0	0	1	1	2	2	1	1	3	3	3	3	3	3	3	3	1	3	3	3
2	2	1	3	0		0	1	1	0	0	1	1	0	1	1	0	1	1	1	0	1	0	2	2	1	1	3	3	3	3	3	3	3	3	3	3	3	3
2	2	0	4	0		1	1	1	0	1	1	1	0	1	0	0	1	0	1	1	1	0	2	2	1	2	2	3	3	4	4	2	3	2	3	3	2	2
2	2	1	2	0		0	1	1	0	0	1	1	0	0	0	0	1	0	1	0	0	0	1	1	2	3	2	2	3	2	4	3	1	1	2	1	1	3
2	2	1	1	0		0	1	1	0	0	1	1	0	1	1	0	0	1	1	1	1	1	2	2	2	2	2	2	3	3	3	3	2	2	2	2	3	3
2	2	1	2	0		1	1	1	1	0	1	1	0	1	1	1	1	1	1	0	1	0	4	4	4	4	4	4	4	4	4	4	2	2	2	2	2	2
2	3	2	3	0		1	0	0	0	0	0	0	0	0	0	0	0	0	0	0	0	0	4	4	4	4	4	4	4	4	4	4	2	2	2	2	2	2
2	4	1	4	0		1	0	0	0	0	0	0	0	0	0	0	0	0	0	0	0	0	4	4	4	4	4	4	4	4	4	4	2	2	2	2	2	2
2	1	1	1	0		0	1	1	1	0	1	1	0	0	1	0	0	0	1	0	1	0	1	1	1	1	1	1	1	1	1	1	3	3	3	3	3	3
2	1	1	2	1	1	0	1	1	0	0	1	0	0	1	1	1	0	0	1	1	1	0	2	2	2	2	2	2	2	2	2	2	1	1	1	1	1	1
2	1	3	1	0		0	1	1	0	1	0	0	0	0	0	0	0	0	0	0	0	0	4	4	4	4	4	4	4	4	4	4	2	2	2	2	2	2
1	3	1	3	0		1	0	0	0	0	0	0	0	0	0	0	0	0	0	0	0	0	4	4	4	4	4	4	4	4	4	4	2	2	2	2	2	2
2	4	2	4	0		1	1	1	1	1	1	0	0	0	1	0	1	1	1	1	1	1	1	1	1	1	4	3	3	3	4	4	3	3	3	3	3	3
2	2	3	4	0		0	1	1	0	1	1	1	0	1	1	0	1	1	1	1	1	0	1	2	1	1	3	3	3	3	3	3	2	2	2	2	2	2
2	2	3	1	0		1	1	1	1	1	1	0	1	0	1	0	1	1	1	1	1	0	1	1	1	1	4	3	3	4	3	3	3	3	3	3	3	3
2	2	1	1	0		0	1	1	1	0	1	1	0	1	1	0	0	0	0	0	0	1	1	1	1	1	1	1	1	1	1	1	1	1	1	1	1	1
2	1	1	1	0		0	1	1	1	0	1	1	0	0	1	0	1	1	1	1	1	2	1	2	1	1	1	2	2	2	2	2	1	1	1	1	1	1
2	2	1	3	0		0	1	1	0	0	1	0	0	1	1	0	0	1	1	1	1	0	1	1	1	1	4	4	5	5	5	5	2	2	2	1	2	2
2	2	1	1	0		0	1	1	0	0	0	0	0	1	0	0	0	0	0	0	0	0	3	3	3	3	2	2	2	3	2	2	2	1	1	1	2	2
2	1	1	1	1	1	0	1	1	0	0	0	1	0	0	1	1	1	0	1	1	1	1	1	1	1	1	3	3	3	3	3	1	1	1	1	1	1	1
2	2	1	2	0		1	1	1	1	0	1	1	1	1	1	0	0	1	0	1	1	0	1	1	1	1	1	1	2	1	3	1	3	3	1	1	1	1
2	1	1	3	0		0	1	1	0	1	1	1	0	1	1	0	0	0	0	1	0	1	1	1	1	1	5	3	3	3	4	5	3	3	1	3	2	3
2	1	1	1	0		0	1	1	1	1	1	1	0	1	1	0	0	1	1	1	1	3	2	1	1	1	1	2	3	3	3	3	3	3	3	3	3	3
1	2	1	2	0		1	0	0	0	0	0	0	0	0	0	0	0	0	0	0	0	0	4	4	4	4	4	4	4	4	4	4	2	2	2	2	2	2
2	1	1	1	0		1	0	0	0	0	0	0	0	0	0	0	0	0	0	0	0	0	4	4	4	4	4	4	4	4	4	4	2	2	2	2	2	2
2	2	2	3	0		1	1	0	1	0	1	0	0	1	1	1	1	1	1	0	0	0	2	2	2	4	2	2	2	3	2	2	2	1	1	1	1	1
2	2	1	1	0		0	1	1	1	1	1	1	1	1	1	0	0	1	1	1	1	0	1	1	1	1	1	1	1	1	1	1	1	1	1	1	3	3
1	2	1	2	1	1	0	1	1	1	0	1	1	0	0	1	1	1	1	0	0	0	0	1	1	1	1	3	1	1	1	1	3	2	2	2	2	2	2
2	1	1	1	0		1	1	1	0	1	1	1	0	1	1	0	0	0	0	0	1	0	1	1	1	1	3	3	3	3	4	5	3	3	1	3	3	3
2	1	1	2	0		1	1	1	1	0	1	1	0	0	1	0	0	1	0	0	0	0	4	4	4	4	4	4	4	4	4	4	2	2	2	2	2	2
2	3	1	1	0		0	0	1	0	0	1	1	0	1	1	0	1	1	1	1	1	0	2	2	1	2	3	3	3	3	3	3	3	3	3	3	3	3
1	1	1	1	0		0	1	1	1	0	1	1	0	1	1	0	0	0	0	0	0	0	1	2	3	3	3	3	3	3	3	3	2	1	1	1	3	3
2	1	1	2	0		0	1	1	1	0	1	1	1	1	1	1	0	0	1	1	1	0	1	4	3	1	3	3	4	4	4	2	3	2	3	2	2	2
2	3	1	3	0		1	1	1	1	1	1	1	0	1	1	0	1	1	1	1	1	0	1	1	1	1	2	3	3	4	4	5	3	1	1	2	2	2
2	1	1	1	0		0	1	1	1	0	1	0	0	0	0	0	0	0	0	0	0	0	4	4	4	4	4	4	4	4	4	4	2	2	2	2	2	2
2	2	2	3	0		0	1	1	1	1	1	0	0	0	0	0	0	0	0	0	0	0	4	4	4	4	4	4	4	4	4	4	2	2	2	2	2	2
2	1	1	1	0		0	1	1	1	0	1	1	0	1	1	0	1	1	1	1	1	0	1	1	1	1	1	3	3	3	2	2	3	3	3	3	3	3
2	3	1	2	0		0	1	1	0	1	1	1	1	1	1	0	1	0	1	0	1	0	1	2	2	1	3	4	3	3	4	3	3	3	1	1	3	3
1	6	1	1	0		1	1	1	0	0	0	0	0	0	0	0	0	0	0	0	0	0	4	4	4	4	4	4	4	4	4	4	2	2	2	2	2	2
2	3	1	1	0		0	1	1	1	0	1	1	0	1	0	0	0	1	1	1	1	1	1	2	4	2	3	3	3	3	3	4	2	2	3	2	2	3
2	2	1	3	0		0	1	1	1	1	1	1	0	1	1	0	0	1	1	1	1	1	3	2	1	1	4	3	4	4	4	1	2	2	2	2	2	2
1	1	1	1	0		0	1	1	0	0	1	1	0	0	1	0	1	0	1	1	1	0	2	2	2	2	3	3	3	3	3	3	3	3	3	3	3	3
2	1	1	2	1	1	0	1	1	0	0	1	0	0	1	1	1	0	0	1	1	1	0	2	2	2	2	2	2	2	2	2	2	1	1	1	1	1	1
2	1	1	1	0		0	1	1	0	0	0	0	0	0	1	1	1	1	1	1	1	0	3	3	3	3	3	3	3	2	2	3	1	2	2	2	1	1
2	2	0	4	0		1	1	1	0	0	1	0	0	1	1	1	1	0	1	1	1	0	2	1	1	1	4	1	1	1	1	1	2	2	2	2	2	2
2	2	2	1	0		0	1	1	0	1	1	0	0	1	1	0	0	0	1	0	1	0	1	1	1	1	3	3	3	3	4	2	2	3	3	2	3	3
2	2	0	3	0		0	1	1	0	1	1	0	0	1	1	1	1	1	0	1	1	1	2	2	1	1	2	2	2	3	3	3	2	1	1	1	2	1
2	1	1	2	1	1	0	1	1	0	0	1	0	0	1	1	1	0	0	1	1	1	0	2	2	2	2	2	2	2	2	2	2	1	1	1	1	1	1
2	3	1	1	0		0	1	1	0	0	1	0	0	1	1	0	0	0	1	1	1	2	2	2	2	2	3	3	3	3	3	3	3	3	1	3	3	3
2	1	1	1	0		0	1	1	0	0	1	1	0	1	1	0	1	1	1	1	1	1	2	1	1	2	1	2	3	2	2	3	3	3	3	3	3	3
2	1	1	2	0		0	1	1	0	1	1	0	0	0	0	0	0	0	0	0	0	0	4	4	4	4	4	4	4	4	4	4	2	2	2	2	2	2
2	1	1	2	0		1	1	1	0	1	1	1	0	1	1	1	1	1	1	1	1	0	1	2	1	1	4	4	4	4	4	4	2	2	2	2	2	2
2	2	1	1	0		1	1	0	0	0	1	0	0	1	1	0	0	0	0	0	1	0	4	3	2	3	3	3	3	4	4	4	3	3	3	3	3	3
2	1	1	1	0		0	1	1	1	0	1	1	0	0	1	0	1	1	1	1	1	0	1	1	1	1	1	1	1	1	1	1	1	1	1	1	1	1
1	1	1	1	0		1	0	0	0	0	0	0	0	0	0	0	0	0	0	0	0	0	4	4	4	4	4	4	4	4	4	4	2	2	2	2	2	2
2	2	1	1	0		0	1	1	1	0	1	1	0	0	1	0	0	1	1	1	1	1	3	2	1	1	2	3	3	2	4	2	2	2	2	2	2	2
2	3	2	2	0		0	1	1	1	1	0	1	1	1	1	1	1	1	1	1	1	0	1	1	1	1	4	4	3	5	4	4	3	3	3	3	3	3
1	2	1	1	0		1	0	0	0	0	0	0	0	0	0	0	0	0	0	0	0	0	4	4	4	4	4	4	4	4	4	4	2	2	2	2	2	2
2	1	1	2	1	1	0	1	1	0	0	1	0	0	1	1	1	0	0	1	1	1	0	2	2	2	2	2	2	2	2	2	2	1	1	1	1	1	1
2	1	1	1	0		0	1	1	1	1	1	0	0	1	1	0	1	0	0	1	1	2	2	2	1	1	2	2	3	3	3	3	3	1	1	3	3	3
2	1	1	1	0		1	1	1	0	1	1	1	1	1	1	0	0	1	1	1	1	1	1	2	2	1	4	3	3	3	3	2	3	3	3	3	3	3
2	1	1	1	0		0	1	1	0	1	1	1	0	1	1	0	1	1	1	1	1	1	1	1	1	1	3	2	2	4	3	1	3	3	1	3	2	3
1	2	1	2	0		0	1	1	1	0	1	1	0	1	0	0	0	1	1	0	0	4	1	1	2	2	2	2	1	1	1	1	1	1	1	1	1	1
1	1	1	1	0		0	1	1	0	1	1	0	0	0	0	0	0	0	0	0	0	0	4	4	4	4	4	4	4	4	4	4	2	2	2	2	2	2
2	2	1	1	0		0	1	1	0	1	1	1	0	0	1	0	0	0	1	1	0	3	1	1	1	1	1	1	1	1	1	1	1	1	2	3	1	1
2	2	1	1	0		1	0	0	0	0	0	0	0	0	0	0	0	0	0	0	0	0	4	4	4	4	4	4	4	4	4	4	2	2	2	2	2	2
1	3	2	4	0		1	1	1	0	0	0	0	0	0	1	0	1	0	1	1	0	0	2	1	1	1	1	3	3	4	4	4	1	2	3	2	2	2
1	1	1	1	0		0	1	1	1	0	1	0	0	1	1	0	0	0	1	1	1	1	3	3	1	4	1	3	3	3	3	3	3	3	1	1	3	1
1	2	2	3	0		1	1	1	0	0	1	1	1	1	1	1	1	1	1	1	1	0	1	1	1	1	5	5	5	5	5	5	3	2	3	3	2	2
1	1	1	3	0		0	1	1	0	0	1	1	1	0	0	0	1	1	1	1	0	0	2	2	2	2	2	3	3	3	3	3	3	1	1	3	2	1
1	2	2	3	0		1	1	1	1	1	1	1	1	0	1	0	0	0	0	0	0	0	2	2	3	2	2	2	2	2	4	4	2	2	2	2	2	2
2	1	1	2	1	1	0	1	1	0	0	1	0	0	1	1	1	0	0	1	1	1	0	2	2	2	2	2	2	2	2	2	2	1	1	1	1	1	1
2	3	1	2	0		0	1	1	1	1	1	1	0	1	0	0	1	1	1	1	1	0	1	1	1	1	3	3	3	3	3	3	3	3	1	3	3	3
2	1	1	1	0		0	1	1	1	0	1	1	0	1	1	0	0	0	1	1	1	0	1	1	1	1	3	1	3	3	3	4	1	3	3	3	3	3
2	1	1	2	0		1	1	1	0	1	1	1	0	1	1	0	0	1	1	1	1	0	1	1	1	1	3	2	3	3	2	3	3	3	3	3	3	3
2	1	1	1	0		0	0	1	1	0	1	1	0	1	1	1	0	0	1	0	1	0	1	2	1	3	1	3	3	3	4	1	2	2	3	2	2	2
2	2	1	2	0		0	1	1	1	1	0	0	0	1	1	0	1	1	1	1	1	0	1	3	1	1	3	1	3	3	4	2	3	3	3	3	3	1
1	1	1	1	0		1	1	1	0	1	1	1	0	0	0	1	1	1	0	0	1	3	2	2	2	2	2	2	2	2	2	2	1	3	3	3	3	3
2	1	1	2	0		0	1	1	0	0	1	0	0	1	1	0	0	0	1	1	1	0	1	1	1	5	3	5	5	5	3	3	3	2	2	2	2	2
1	1	1	1	0		0	1	1	1	0	1	1	0	1	1	0	0	0	1	1	1	0	1	1	1	1	3	1	3	3	3	1	3	3	3	3	3	3
1	4	2	2	0		0	1	1	1	1	1	1	0	1	1	0	0	1	0	1	1	1	2	1	2	1	3	3	3	2	4	2	3	3	1	3	2	3
2	1	1	1	0		0	1	1	1	0	1	1	0	0	1	0	1	1	1	1	0	4	1	1	1	1	1	1	1	1	1	1	1	1	1	1	1	1
2	1	1	1	0		0	1	1	0	1	1	1	0	0	1	0	0	0	1	1	1	1	1	1	1	1	4	2	2	2	2	2	1	1	1	3	1	1
2	1	1	1	0		0	1	1	1	1	1	1	1	0	1	1	1	0	1	1	1	2	1	1	1	1	1	1	1	1	2	1	1	1	1	1	1	1
1	1	1	2	0		1	1	1	0	1	1	1	1	1	1	0	1	0	1	1	1	1	1	1	1	1	4	3	3	3	4	5	3	2	2	2	2	2
1	1	1	1	1	2	0	1	1	1	1	1	0	0	1	1	0	0	0	1	0	1	6	1	4	4	3	1	1	5	2	2	2	2	2	3	1	2	1
2	1	1	2	0		0	1	1	1	0	1	0	1	1	1	0	1	0	1	0	0	5	1	3	2	2	4	2	5	5	5	5	2	2	2	2	2	2
2	1	1	1	0		0	1	1	1	0	0	0	0	1	0	1	1	0	0	0	0	0	1	1	1	1	1	1	1	1	1	1	1	1	1	1	1	1
1	1	1	1	1	2	0	1	1	1	1	1	0	0	1	1	0	0	0	1	0	1	6	1	4	4	3	1	1	5	2	2	2	2	2	3	1	2	1
1	1	1	1	1	2	0	1	1	1	1	1	0	0	1	1	0	0	0	1	0	1	6	1	4	4	3	1	1	5	2	2	2	2	2	3	1	2	1
2	1	1	1	0		1	0	0	0	0	0	0	0	0	0	0	0	0	0	0	0	0	4	4	4	4	4	4	4	4	4	4	2	2	2	2	2	2
1	1	1	1	1	2	0	1	1	1	1	1	0	0	1	1	0	0	0	1	0	1	6	1	4	4	3	1	1	5	2	2	2	2	2	3	1	2	1
2	1	1	1	0		0	1	0	0	1	1	0	1	0	1	0	0	1	1	1	0	0	1	1	1	1	1	1	1	1	1	1	1	3	3	3	2	2
2	2	0	2	0		0	1	0	1	0	1	0	0	0	0	1	0	1	1	0	1	0	3	1	1	1	1	2	3	2	2	2	1	3	3	3	3	3
2	2	1	2	0		0	1	1	0	0	1	1	1	0	1	1	0	1	1	0	1	0	3	3	3	3	3	3	3	3	3	3	3	3	3	3	3	3
2	2	1	3	1	1	0	1	1	0	0	0	1	0	1	1	0	0	0	0	1	1	0	1	1	1	1	1	1	3	3	3	3	3	2	3	3	3	3
2	1	1	2	1	1	0	1	1	0	0	1	0	0	1	1	1	0	0	1	1	1	0	2	2	2	2	2	2	2	2	2	2	1	1	1	1	1	1
2	2	0	4	1	1	1	1	1	0	1	1	1	0	1	1	0	0	1	1	1	1	1	1	1	1	1	1	1	1	4	3	1	3	3	3	3	3	1
2	2	1	3	1	1	0	1	1	0	1	1	0	0	1	1	0	0	1	1	1	1	4	1	1	1	1	1	1	1	1	1	1	1	1	1	1	1	1
2	4	2	4	0		0	1	1	0	0	1	1	0	1	1	1	1	1	1	0	1	1	1	1	1	1	3	3	4	3	3	3	3	3	3	3	3	3
1	4	2	4	0		1	0	0	1	1	1	0	0	0	0	0	0	0	0	0	0	0	4	4	4	4	4	4	4	4	4	4	2	2	2	2	2	2
2	1	1	2	1	1	0	1	1	0	1	1	0	0	1	1	0	1	0	1	1	1	1	1	1	1	1	1	1	1	2	2	4	1	1	1	1	3	3
1	1	1	1	1	2	0	1	1	1	1	1	0	0	1	1	0	0	0	1	0	1	6	1	4	4	3	1	1	5	2	2	2	2	2	3	1	2	1
2	2	1	1	0		0	1	1	0	1	1	0	0	1	1	1	1	1	1	0	1	0	1	1	1	3	3	3	3	3	3	3	3	3	3	3	3	3
2	2	1	2	1	1	0	1	1	0	0	1	0	0	1	1	0	1	0	1	1	1	2	1	1	3	2	3	1	1	1	3	3	1	3	1	3	1	3
2	2	1	2	1	1	0	1	1	0	0	1	0	0	0	1	0	1	0	1	1	1	5	1	2	1	1	3	1	1	1	1	1	1	3	1	3	3	1
1	2	1	1	0		1	1	1	0	1	1	0	0	1	1	0	0	0	1	1	1	0	2	2	2	2	3	2	2	2	3	3	3	3	3	3	2	3
2	1	1	1	0		0	1	1	0	0	1	1	0	0	1	0	1	0	1	0	0	2	1	1	1	1	3	1	1	3	3	2	1	1	1	1	1	1
2	1	1	1	0		0	1	1	0	0	0	0	0	0	1	0	0	0	0	0	0	1	5	2	3	1	3	4	5	4	3	1	3	1	2	1	3	1
2	2	1	4	0		0	1	1	0	0	0	1	1	1	1	0	0	0	1	1	1	0	1	1	1	1	1	1	1	1	1	1	3	3	3	3	3	3
2	1	1	1	0		1	1	1	0	1	1	0	0	1	1	0	1	1	1	0	1	0	1	1	1	1	3	3	3	3	3	3	3	1	3	3	3	3
2	1	1	1	0		1	0	0	0	0	0	0	0	0	0	0	0	0	0	0	0	0	4	4	4	4	4	4	4	4	4	4	2	2	2	2	2	2
2	1	1	2	0		0	1	1	0	1	1	1	1	1	1	0	0	0	1	1	1	0	1	2	1	1	2	3	4	5	3	3	2	1	3	2	3	1
2	1	1	1	0		0	1	1	0	0	1	1	0	0	1	1	0	1	0	0	0	0	5	1	1	1	1	1	1	1	1	1	1	3	3	3	3	3
1	2	1	4	0		0	1	1	0	1	1	0	1	1	1	0	0	1	1	1	1	0	1	1	1	2	3	2	4	4	3	5	3	2	2	1	2	3
2	1	1	1	0		1	1	1	0	1	1	1	0	1	1	0	1	0	1	1	1	0	2	1	1	1	3	2	3	3	3	3	3	3	3	3	3	3
1	1	1	1	0		1	1	1	0	0	1	1	0	1	0	0	1	0	1	1	1	1	1	2	1	1	3	3	3	3	3	3	3	3	3	3	3	3
2	1	1	2	0		1	1	1	1	0	1	0	1	0	1	0	0	1	1	1	1	0	1	2	2	2	2	2	2	4	4	4	3	3	3	2	2	3
2	1	1	2	0		1	0	0	0	0	0	0	0	0	0	0	0	0	0	0	0	0	4	4	4	4	4	4	4	4	4	4	2	2	2	2	2	2
1	2	1	2	0		1	1	1	0	0	1	0	0	1	1	0	0	0	1	1	1	2	2	2	2	2	2	2	2	2	2	2	3	3	1	1	1	1
2	3	1	4	0		1	0	0	0	0	0	0	0	0	0	0	0	0	0	0	0	0	4	4	4	4	4	4	4	4	4	4	2	2	2	2	2	2
2	1	1	1	0		0	1	1	1	0	1	1	0	1	0	0	1	0	1	1	1	2	2	2	2	1	4	2	3	4	3	3	3	3	2	1	2	3
2	1	1	2	0		0	1	1	1	1	1	1	0	1	1	0	0	1	1	0	1	0	2	1	1	1	3	3	3	4	4	3	3	2	3	2	3	3
1	1	1	1	1	2	0	1	1	1	1	1	0	0	1	1	0	0	0	1	0	1	6	1	4	4	3	1	1	5	2	2	2	2	2	3	1	2	1
2	1	1	1	0		0	1	1	0	0	1	1	0	1	0	1	1	1	1	1	1	6	1	1	1	1	1	1	1	1	1	1	1	1	1	1	1	1
2	1	1	1	0		1	1	1	1	1	1	0	0	0	0	0	0	0	0	0	0	0	4	4	4	4	4	4	4	4	4	4	2	2	2	2	2	2
1	3	1	3	0		1	1	1	0	1	1	1	1	1	1	1	1	0	0	0	1	0	1	1	1	1	4	3	3	4	3	4	3	3	3	3	3	3
2	1	1	2	0		0	1	1	1	0	1	1	0	1	0	0	1	0	1	0	1	0	1	1	1	1	2	1	3	3	3	4	3	1	1	1	1	1
2	1	1	2	0		0	1	1	0	0	1	0	0	1	1	1	1	0	1	0	1	0	1	1	1	1	1	1	3	3	3	3	3	3	3	3	3	3
2	2	0	1	0		1	0	0	0	0	0	0	0	0	0	0	0	0	0	0	0	0	4	4	4	4	4	4	4	4	4	4	2	2	2	2	2	2
2	3	1	1	0		0	0	1	0	0	0	0	0	0	1	1	1	1	1	1	1	0	1	1	1	1	1	1	1	1	1	1	1	1	1	1	1	1
2	1	1	1	0		1	1	1	1	0	1	1	0	0	1	0	0	1	1	1	1	0	2	3	1	1	3	2	2	2	2	2	3	3	3	3	3	3
2	1	1	1	0		1	1	1	1	1	1	1	1	1	1	0	0	1	1	1	1	2	1	1	1	2	1	1	2	1	1	1	1	1	1	1	1	1
2	2	1	4	0		1	1	1	0	1	1	0	0	1	1	0	1	0	1	0	1	0	1	1	1	3	3	3	3	3	2	3	2	2	2	2	2	2
2	1	1	1	0		1	1	1	0	1	1	1	0	1	1	0	0	1	1	1	1	0	1	2	1	1	3	3	3	4	4	4	3	3	3	3	2	3
2	2	1	1	0		0	1	1	0	1	1	1	0	0	1	1	1	1	1	0	1	0	1	2	1	1	4	3	3	3	3	3	3	3	3	3	3	3
2	1	1	1	0		1	1	1	1	0	1	0	1	0	1	0	1	0	1	0	1	0	3	1	1	1	1	2	2	2	2	2	1	3	3	3	3	3
1	1	1	1	0		0	1	1	0	0	0	0	0	0	0	0	0	0	0	0	0	0	4	4	4	4	4	4	4	4	4	4	2	2	2	2	2	2
2	1	1	1	0		0	1	1	0	0	1	1	0	1	0	0	0	0	0	0	0	0	2	3	3	2	3	2	2	3	3	3	3	3	3	3	3	3
2	1	1	1	0		0	1	1	1	0	0	0	0	0	1	0	1	0	0	0	1	0	3	1	1	1	1	2	1	2	3	5	2	2	3	1	1	1
2	1	1	1	0		0	1	1	0	0	1	0	0	0	0	0	0	0	0	0	0	0	4	4	4	4	4	4	4	4	4	4	2	2	2	2	2	2
1	4	2	3	0		0	1	1	0	0	1	1	0	1	1	0	0	1	1	1	1	1	1	1	1	1	2	2	2	4	4	4	1	1	1	1	2	3
2	2	1	2	0		0	0	1	1	0	0	1	0	1	0	1	0	0	1	0	1	0	2	2	2	2	2	2	2	2	2	2	2	1	3	1	2	2
2	2	2	3	0		0	1	1	0	1	1	0	0	1	0	0	0	0	0	0	0	0	2	3	4	4	3	1	1	2	2	2	3	1	1	3	2	2
1	2	1	2	0		0	1	1	0	0	0	1	1	1	1	0	0	1	1	0	1	0	3	2	1	2	3	3	3	3	3	3	3	3	3	3	3	3
2	2	3	3	0		0	1	1	0	1	1	1	1	1	1	0	1	1	1	0	1	0	2	2	2	2	3	2	2	2	2	2	1	1	1	1	1	1
1	1	1	1	0		0	0	1	0	0	1	1	0	1	1	0	1	1	0	1	1	1	1	1	1	1	1	1	1	1	1	1	1	1	1	1	1	1
2	1	1	1	0		1	1	1	1	1	1	1	1	1	1	0	0	1	0	1	1	3	1	2	2	1	2	2	1	3	2	1	1	1	3	2	3	1
2	1	1	1	0		1	0	0	0	0	0	0	0	0	0	0	0	0	0	0	0	0	4	4	4	4	4	4	4	4	4	4	2	2	2	2	2	2
2	2	1	3	0		0	1	1	1	1	1	1	0	0	1	0	0	0	1	1	1	2	1	1	1	1	3	2	2	4	2	4	3	1	1	2	2	1
2	2	2	3	0		0	1	1	0	0	1	1	1	1	1	0	1	0	1	1	0	1	1	1	1	1	4	5	5	5	5	5	2	2	2	2	2	2
1	1	1	1	0		0	1	1	1	1	1	1	0	0	1	0	0	1	1	0	1	0	2	2	2	1	3	3	2	2	2	2	1	1	1	1	1	1
1	2	1	3	0		1	0	0	0	0	0	0	0	0	0	0	0	0	0	0	0	0	4	4	4	4	4	4	4	4	4	4	2	2	2	2	2	2
2	1	1	1	1	3	0	1	1	0	0	1	0	1	1	0	0	0	1	1	1	1	0	3	1	3	3	3	3	2	2	2	2	3	3	3	3	3	3
2	1	1	1	1	3	0	1	1	0	0	1	0	1	1	0	0	0	1	1	1	1	0	3	1	3	3	3	3	2	2	2	2	3	3	3	3	3	3
2	1	1	1	1	3	0	1	1	0	0	1	0	1	1	0	0	0	1	1	1	1	0	3	1	3	3	3	3	2	2	2	2	3	3	3	3	3	3
2	1	1	1	0		0	1	1	1	0	1	0	0	1	1	0	1	1	1	1	1	1	1	1	1	1	2	3	3	3	4	2	3	3	2	3	3	3
2	2	1	3	0		0	1	1	0	1	1	0	0	0	0	0	0	0	0	0	0	0	4	4	4	4	4	4	4	4	4	4	2	2	2	2	2	2
2	2	0	3	0		0	1	1	1	1	1	1	0	1	1	0	0	1	1	0	1	0	1	1	1	1	3	2	3	3	3	3	3	3	3	3	3	3
2	2	1	3	0		1	1	1	0	0	1	1	0	0	1	0	0	0	0	1	1	0	3	4	3	2	2	4	4	4	4	4	2	2	2	2	2	2
2	2	1	2	0		1	0	0	0	0	0	0	0	0	0	0	0	0	0	0	0	0	4	4	4	4	4	4	4	4	4	4	2	2	2	2	2	2
2	2	1	2	0		1	1	1	1	0	1	1	1	0	0	0	0	0	0	0	0	1	5	2	4	2	5	5	4	2	1	1	3	3	3	3	3	3
2	2	2	1	0		1	0	0	0	0	0	0	0	0	0	0	0	0	0	0	0	0	4	4	4	4	4	4	4	4	4	4	2	2	2	2	2	2
1	1	1	1	0		1	1	1	1	1	0	1	0	0	1	0	0	0	0	0	1	0	3	2	1	1	3	3	4	5	3	4	2	2	2	2	2	2
1	1	1	2	0		1	1	1	1	1	0	1	0	1	1	0	0	0	1	0	0	0	4	2	1	3	3	3	3	3	3	3	2	2	1	3	3	2
1	2	1	3	0		1	1	1	0	0	1	1	1	0	1	0	1	0	1	1	1	0	1	2	1	1	3	3	3	3	4	3	3	2	2	3	2	3
2	2	1	3	0		0	1	1	1	1	1	0	0	0	1	0	0	1	0	0	1	0	2	2	2	2	3	3	4	3	3	3	3	3	3	2	3	3
2	1	1	1	0		1	1	1	0	1	1	0	0	1	1	0	1	0	1	1	1	0	4	4	4	4	4	4	4	4	4	4	2	2	2	2	2	2
2	3	1	1	0		1	1	1	0	0	0	1	1	0	1	0	0	1	0	0	1	0	2	2	2	2	2	3	3	3	3	3	3	3	1	1	2	1
2	3	1	2	0		0	1	1	1	0	1	1	0	1	1	0	1	0	1	0	1	1	2	2	2	2	3	3	3	2	3	3	3	3	1	1	3	3
2	1	1	1	0		0	1	1	0	1	1	1	0	1	1	0	0	0	1	1	1	0	2	2	1	1	3	3	3	4	4	4	3	3	3	3	3	3
2	1	1	1	0		0	1	1	1	1	1	0	0	0	1	1	0	1	1	0	0	0	2	2	2	2	4	5	4	2	5	4	2	1	1	3	3	2
1	1	1	2	0		1	1	1	1	1	0	0	0	0	0	1	0	1	0	0	0	3	3	3	1	4	1	2	2	1	1	5	2	1	1	2	1	2
2	1	1	2	0		0	1	1	0	1	1	0	0	0	0	0	0	0	0	0	0	0	4	4	4	4	4	4	4	4	4	4	2	2	2	2	2	2
1	1	1	1	0		0	1	1	1	1	1	1	0	1	1	1	0	1	1	1	1	0	1	2	3	1	1	1	1	2	2	1	1	1	1	1	2	1
2	3	1	2	0		0	1	1	0	1	1	1	0	0	1	1	1	1	1	1	1	0	1	3	3	3	3	3	3	3	3	3	3	3	3	3	3	3
2	2	2	4	0		1	1	1	1	0	1	0	0	0	1	0	0	1	1	1	1	0	2	2	2	2	2	2	3	4	4	4	3	3	3	3	3	3
1	3	3	1	0		0	1	1	0	1	1	0	1	0	1	1	0	0	0	0	0	4	3	1	1	2	3	1	4	2	2	2	1	1	3	2	2	2
2	2	1	3	0		0	1	1	0	0	1	0	0	1	1	0	0	1	1	1	1	1	1	1	1	1	1	3	3	3	3	2	1	1	1	1	3	3
2	2	0	3	0		1	0	0	0	0	0	0	0	0	0	0	0	0	0	0	0	0	4	4	4	4	4	4	4	4	4	4	2	2	2	2	2	2
2	2	1	2	0		1	1	1	0	0	0	0	0	1	1	0	0	1	1	0	1	0	2	2	2	2	5	4	3	5	5	5	2	2	2	2	2	2
2	2	1	3	0		0	1	1	0	0	1	1	0	1	1	0	0	1	0	1	1	1	1	1	1	1	3	3	3	4	3	1	3	3	3	3	3	3
1	1	1	1	0		1	1	1	0	1	1	0	1	1	1	0	0	1	1	1	1	1	1	1	1	1	1	1	1	4	3	4	3	3	3	3	3	3
2	2	1	2	0		0	1	1	0	0	1	1	1	0	1	0	0	1	1	0	1	0	4	4	4	4	4	4	4	4	4	4	2	2	2	2	2	2
2	2	1	1	0		1	0	0	0	0	0	0	0	0	0	0	0	0	0	0	0	0	4	4	4	4	4	4	4	4	4	4	2	2	2	2	2	2
2	1	1	1	0		0	1	1	1	0	1	1	0	0	1	0	1	0	1	0	1	2	1	2	1	3	3	3	3	3	3	2	3	3	3	3	3	3
1	3	2	3	0		1	1	1	1	1	1	1	1	1	1	0	0	0	0	1	1	0	3	4	1	2	4	3	3	4	4	4	3	3	1	1	2	3
1	3	2	4	0		1	1	0	1	1	1	0	0	1	1	0	1	0	1	1	0	1	2	3	1	1	1	2	3	3	3	2	3	1	1	1	2	1
2	1	1	1	0		0	1	1	0	1	1	1	0	0	1	0	0	0	1	1	1	0	1	1	1	1	3	3	3	3	3	1	2	3	3	3	3	1
1	1	1	2	0		0	1	1	0	0	1	1	1	0	0	1	0	0	1	0	0	0	2	2	1	3	2	3	2	2	4	2	3	1	3	3	3	3
2	1	1	2	0		0	1	1	0	0	1	1	0	0	0	0	0	1	0	0	0	0	1	1	1	2	3	1	1	4	3	1	2	3	3	3	3	3
2	2	1	2	0		1	0	0	0	0	0	0	0	0	0	0	0	0	0	0	0	0	4	4	4	4	4	4	4	4	4	4	2	2	2	2	2	2
2	1	1	1	0		1	1	1	0	1	1	0	0	1	1	0	1	1	1	1	1	0	1	1	1	1	4	2	3	3	3	3	3	3	1	3	1	3
2	2	1	2	0		0	1	1	0	0	1	1	1	1	1	0	0	1	1	0	0	3	1	1	1	1	3	2	3	4	2	1	1	1	1	1	1	1
2	2	1	2	0		0	1	1	1	1	1	1	0	0	1	0	0	1	0	0	0	1	2	3	2	2	4	3	4	3	4	2	3	2	2	3	3	3
2	1	1	2	0		0	1	1	0	1	1	0	0	0	0	0	0	0	0	0	0	0	4	4	4	4	4	4	4	4	4	4	2	2	2	2	2	2
2	2	2	2	0		1	0	0	0	0	0	0	0	0	0	0	0	0	0	0	0	0	4	4	4	4	4	4	4	4	4	4	2	2	2	2	2	2
2	1	1	1	0		1	0	0	0	0	0	0	0	0	0	0	0	0	0	0	0	0	4	4	4	4	4	4	4	4	4	4	2	2	2	2	2	2
1	1	1	3	1	1	1	0	0	0	0	0	0	0	0	0	0	0	0	0	0	0	0	4	4	4	4	4	4	4	4	4	4	2	2	2	2	2	2
2	2	2	2	0		0	1	1	1	1	1	0	0	1	0	0	0	1	0	0	0	3	4	1	4	2	3	3	1	1	3	3	1	2	2	3	3	1
1	2	1	3	0		0	1	1	0	0	1	0	0	0	1	0	0	0	0	0	0	3	1	1	4	3	3	1	2	1	3	3	1	1	1	2	2	2
1	2	2	2	0		0	1	1	0	1	0	1	0	1	1	1	0	0	0	0	1	0	2	2	1	2	3	3	3	3	4	2	3	3	2	2	3	3
1	2	1	3	0		0	0	1	1	0	1	1	0	0	0	0	1	0	0	0	0	2	1	2	3	4	5	1	2	3	4	5	1	2	3	1	2	3
2	2	1	2	0		0	1	1	0	0	1	1	0	0	1	1	0	1	1	1	1	2	1	1	1	1	1	1	1	1	1	1	1	1	1	1	1	1
2	1	1	1	0		0	1	1	1	0	1	0	0	1	1	0	1	0	1	1	1	0	3	2	1	2	4	4	3	3	4	3	3	3	2	2	3	3
2	1	1	1	0		0	1	1	1	1	0	1	1	1	1	0	1	1	1	1	1	0	2	2	2	3	3	2	2	3	2	2	3	1	3	1	3	1
2	1	1	2	0		1	1	1	1	0	1	1	0	1	1	0	0	1	1	1	0	0	3	3	1	1	3	4	3	4	4	4	3	3	3	3	3	3
2	3	1	4	0		1	1	1	0	1	1	0	0	1	1	0	1	0	0	0	1	0	1	3	2	2	3	3	3	3	3	3	3	3	2	3	3	3
2	2	1	1	0		0	1	1	1	0	1	0	0	0	0	1	1	1	1	1	1	0	1	1	1	1	1	1	1	1	1	1	1	1	1	1	1	1
2	1	1	1	0		1	0	0	0	0	0	0	0	0	0	0	0	0	0	0	0	0	4	4	4	4	4	4	4	4	4	4	2	2	2	2	2	2
2	2	1	1	0		0	1	1	0	0	0	0	0	1	0	1	0	0	0	0	0	3	1	1	1	1	1	1	1	1	1	1	1	1	1	1	1	1
2	3	1	4	0		1	0	0	0	0	0	0	0	0	0	0	0	0	0	0	0	0	4	4	4	4	4	4	4	4	4	4	2	2	2	2	2	2
2	3	2	3	0		1	0	0	0	0	0	0	0	0	0	0	0	0	0	0	0	0	4	4	4	4	4	4	4	4	4	4	2	2	2	2	2	2
2	1	1	1	0		0	1	1	0	1	0	0	1	0	1	0	0	1	1	0	1	0	1	1	1	1	4	3	3	1	4	4	3	3	1	1	2	2
1	2	3	3	0		0	1	1	0	0	1	0	0	1	1	0	0	1	1	1	1	3	1	1	1	1	2	3	3	4	4	3	3	1	2	1	2	2
2	1	1	2	0		1	0	0	0	0	0	0	0	0	0	0	0	0	0	0	0	0	4	4	4	4	4	4	4	4	4	4	2	2	2	2	2	2
1	2	1	2	1	2	1	1	1	1	0	1	1	1	0	0	0	0	0	1	1	1	2	2	2	1	2	2	3	2	2	2	1	2	3	1	3	2	2
2	1	1	1	0		1	0	0	0	0	0	0	0	0	0	0	0	0	0	0	0	0	4	4	4	4	4	4	4	4	4	4	2	2	2	2	2	2
1	1	1	2	0		0	1	1	0	0	1	1	0	1	1	0	0	0	1	0	0	0	1	1	1	1	1	1	1	1	1	1	1	1	1	1	1	1
1	3	1	2	1	1	0	1	0	0	0	1	0	0	0	0	0	0	0	0	0	0	5	5	4	2	1	1	3	1	3	1	5	3	1	1	1	2	3
1	3	2	4	0		1	1	0	0	0	0	0	0	0	0	0	0	0	0	0	0	0	4	4	4	4	4	4	4	4	4	4	2	2	2	2	2	2
1	3	1	2	0		0	1	1	0	0	0	0	0	0	0	1	0	1	0	1	1	6	2	2	1	1	2	1	1	1	2	3	1	1	1	1	1	1
1	1	3	4	0		0	1	1	0	1	1	1	1	1	1	0	0	1	1	1	1	1	2	2	2	2	3	2	2	3	3	3	1	1	3	1	3	2
2	1	1	2	0		1	1	1	0	0	1	1	0	0	1	0	1	0	1	0	1	2	1	1	1	1	1	1	5	5	3	4	2	2	3	2	2	3
2	1	1	2	0		1	1	1	0	0	1	0	1	1	1	1	1	1	1	1	1	1	1	1	1	1	2	2	3	3	3	2	3	3	1	3	2	3
2	1	1	2	0		0	1	1	0	0	1	0	0	1	1	0	1	1	1	1	1	0	2	2	1	1	4	5	5	5	5	4	2	2	2	2	2	3
2	4	2	4	0		1	1	1	1	0	1	0	0	0	0	0	0	0	0	0	0	0	4	4	4	4	4	4	4	4	4	4	2	2	2	2	2	2
1	2	3	4	0		0	1	1	0	1	1	1	0	1	1	0	0	1	1	0	1	0	2	3	2	3	3	3	3	3	3	3	3	3	3	3	3	3
2	2	1	2	1	4	0	1	1	0	0	0	0	0	0	1	1	1	1	1	1	1	6	1	1	1	1	1	1	1	1	1	1	1	1	1	1	1	1
2	2	1	2	1	4	0	1	1	0	0	0	0	0	0	1	1	1	1	1	1	1	6	1	1	1	1	1	1	1	1	1	1	1	1	1	1	1	1
2	4	2	4	0		1	1	1	0	1	1	0	1	1	1	0	0	1	1	1	1	0	2	1	1	1	3	3	3	3	4	4	3	3	3	2	3	3
2	4	2	4	0		0	1	1	0	1	1	0	0	1	1	0	1	1	0	1	1	3	1	1	2	1	2	3	5	5	4	3	2	1	2	2	2	2
2	4	2	4	0		0	1	1	0	0	1	1	0	1	0	0	1	1	1	1	1	0	2	2	1	2	2	3	3	3	4	4	3	3	3	3	3	3
2	2	3	4	0		0	1	1	0	0	0	1	0	0	1	0	0	0	1	1	1	0	3	3	3	3	3	3	3	3	3	3	3	3	3	3	3	3
2	1	3	4	0		1	1	0	1	1	1	1	0	0	1	1	0	1	1	0	1	0	1	1	1	1	1	3	3	3	3	3	3	3	3	3	3	3
2	2	3	4	0		0	1	1	0	1	1	0	0	1	1	0	1	1	1	1	1	1	1	1	1	1	3	3	3	3	3	3	3	3	3	3	3	3
2	4	2	4	0		1	1	1	1	1	1	0	0	1	1	0	1	0	1	1	1	3	1	1	1	1	4	4	4	4	4	4	2	1	2	2	2	2
2	4	2	4	0		1	1	1	0	1	1	1	0	1	1	1	1	1	1	1	1	3	1	1	1	1	4	4	5	5	5	5	3	3	2	2	2	2
2	4	2	4	0		0	1	1	0	1	1	1	0	1	0	0	0	1	1	0	1	3	1	1	1	1	1	1	1	1	1	1	1	1	1	1	1	1
1	3	2	2	1	1	1	0	0	0	0	0	0	0	0	0	0	0	0	0	0	0	0	4	4	4	4	4	4	4	4	4	4	2	2	2	2	2	2
2	2	1	2	1	4	0	1	1	0	0	0	0	0	0	1	1	1	1	1	1	1	6	1	1	1	1	1	1	1	1	1	1	1	1	1	1	1	1

## Sheet: codebook
code
yes	0
no	1
Section 1: Demografic
Gender
Male	1
Female	2
What is your Age?
the highest level of education you completed
High School Diploma or equivalent	1
Bachelor's Degree	2
Master's Degree	3
Doctoral Degree	4
Associate degree	5
None of the above	6
Other: ……..	0
Job
Student	1
Faculty Member	2
Administrative member	3
Other	0
yearatuniversity
Less than 1 year	1
1-3 years	2
4-6 years	3
7+ years	4
Do you have any type of disabilities?
yes (will proceed to this question)	1
no ( will skip this question)	0
If you are known to have disability, please indicate your disability:
Mobility impairments (e.g., wheelchair users)	1
Visual impairments (e.g., blindness or low vision)	2
Hearing impairments (e.g., deaf or hard of hearing)	3
Cognitive impairments (e.g., intellectual disabilities, or learning disabilities, or Attention deficit and hyperactivity disorders)	4
Autism spectrum disorders	5
Other (please specify)	0
Section 2: Knowledge of Adaptive Sports
a T on the line if you think a statement, it TRUE. Place an F on the line if you think the statement is FALSE.	True ( 1 )	False ( 0 )
Item 1
Item 2
Item 3
Item 4
Item 5
Item 6
Section 2: Knowledge of Adaptive Sports			MCQ
Item 1	CORRECT	INCORRECT
Item 2	1	0
Item 3
Item 4
Item 5
Item 6
Item 7
Item 8
Item 9
Item 10
Item 11
	Section 3 B: Awareness and Perception
response	Strongly Agree	Agree	Neutral	Disagree	Strongly Disagree
Item 1	1	2	3	4	5
Item 2	1	2	3	4	5
Item 3	1	2	3	4	5
Item 4	1	2	3	4	5
Item 5	1	2	3	4	5
Item 6	1	2	3	4	5
Item 7	1	2	3	4	5
Item 8	1	2	3	4	5
Item 9	1	2	3	4	5
Item 10	1	2	3	4	5
Section 4-5: Strengths and Resources
Strengths and Resources	Yes	No	I am not sure
Are there specific programs or initiatives at the university gym that aim to support the participation of individuals with disabilities in sports and physical activities?	1	2	3
Are there accessible and inclusive sports facilities available on campus to accommodate individuals with disabilities?	1	2	3
Are there any existing resources or initiatives at the university that you believe can be leveraged to support the establishment of inclusive adaptive sports programs?	1	2	3
Are there dedicated facilities or spaces within the university designed to accommodate individuals with disabilities for sports and physical activities?	1	2	3
Does Parasport receive equal attention and funding as mainstream sports within our university's athletic programs?	1	2	3
The university's investment in parasport facilities and resources is commensurate with the needs and interests of students with disabilities	1	2	3
Barriers to Participation	Lack of accessible facilities	Social stigma and discrimination	Lack of awareness and information	Financial constraints	Limited equipment and resources	I don’t know	Other (please specify
In your opinion, what are the main barriers that students with disabilities might face when participating in sports activities at your university? (Select all that apply)	1	2	3	4	5	6	0
